# Supplementary material for: Reanalysis of single-cell RNA sequencing data does not support herpes simplex virus 1 latency in non-neuronal ganglionic cells in mice
Source: bioRxiv. 2023 Jul 18:2023.07.17.549345. Preprint. [Version 1] doi: 10.1101/2023.07.17.549345 (PMC10370134; doi:10.1101/2023.07.17.549345)
Supplement: Supplement 2 [file media-2.xlsx]

## Sheet: Tabelle1
		Dataset	Total Reads (post-quality/adapter trimming)	Reads aligning to HSV-1	% reads aligning to HSV-1	Reads aligning to HSV-1 LAT loci	% reads aligning to HSV-1 LAT loci
		Inf-1	378907733	4289	0.00113194	3189	74.353
		Inf-2	536560289	31317	0.00583662	28841	92.0938
